# Supplementary material for: Lactiplantibacillus plantarum HY7718 Attenuates Renal Injury in an Adenine-Induced Chronic Kidney Disease Mouse Model via Inhibition of Inflammation and Apoptosis
Source: Int J Mol Sci. 2025 Oct 15;26(20):10052. doi: 10.3390/ijms262010052 (PMC12563546; doi:10.3390/ijms262010052)
Supplement: Supplementary file 1 [file ijms-26-10052-s001.zip]

Archive with 1 entries (1 files):
- ijms-3911747-supplementary.pdf
